# Supplementary material for: Genomics-enabled analysis of the emergent disease cotton bacterial blight
Source: PLoS Genet. 2017 Sep 14;13(9):e1007003. doi: 10.1371/journal.pgen.1007003 (PMC5614658; doi:10.1371/journal.pgen.1007003)
Supplement: S1 Table — (XLSX) [file pgen.1007003.s001.xlsx]

## Sheet: TableS1_170712
State2011	County2011	State2012	County2012	State2013	County2013	State2014	County2014	State2015	County2015	State2016	County2016
Arkansas	Chicot	Arkansas	Mississippi			Arkansas	Mississippi	Aabama	Henry	Alabama	Escambia
Arkansas	Craighead	Mississippi	Bolivar			Georgia	Irwin	Aabama	Houston	Alabama	Tallapoosa
Arkansas	Crittenden	Mississippi	Calhoun			Louisiana	Catahoula	Aabama	Geneva	Alabama	Houston
Arkansas	Lee	Mississippi	Coahoma			Louisiana	Natchitoches	Aabama	Barbour	Arkansas	Greene
Arkansas	Mississippi	Mississippi	Grenada			Louisiana	Pointe Coupee	Aabama	Coffee	Arkansas	Mississippi
Arkansas	St. Francis	Mississippi	Holmes			Louisiana	Red River	Aabama	Dale	Florida	Jackson
Mississippi	Bolivar	Mississippi	Humphreys			Louisiana	Tensas	Arkansas	Craighead	Florida	Santa Rosa
Mississippi	Coahoma	Mississippi	Issaquena			Missouri	New Madrid	Arkansas	Mississippi	Georgia	Colquitt
Mississippi	Calhoun	Mississippi	Lafayette			Missouri	Stoddard	Florida	Santa Rosa	Georgia	Decatur
Mississippi	Grenada	Mississippi	Leflore			Mississippi	Coahoma	Georgia	Irwin	Georgia	Early
Mississippi	Leflore	Mississippi	Lowndes			Mississippi	Chickasaw	Georgia	Seminole	Georgia	Miller
Mississippi	Monroe	Mississippi	Madison			Mississippi	Issaquena	Georgia	Decatur	Georgia	Seminole
Mississippi	Quitman	Mississippi	Monroe			Mississippi	Humphreys	Georgia	Grady	Georgia	Grady
Mississippi	Sunflower	Mississippi	Montgomery			Mississippi	Monroe	Georgia	Thomas	Georgia	Thomas
Mississippi	Tallahatchie	Mississippi	Noxubee			Mississippi	Noxubee	Georgia	Brooks	Georgia	Baker
Mississippi	Washington	Mississippi	Panola			Mississippi	Sharkey	Georgia	Colquitt	Georgia	Mitchell
Mississippi	Yalobusha	Mississippi	Quitman			Mississippi	Rankin	Georgia	Mitchell	Georgia	Cook
Missouri	Pemiscot	Mississippi	Rankin			Mississippi	Yazoo	Georgia	Miller	Georgia	Berrien
		Mississippi	Sharkey			Mississippi	Forrest	Georgia	Early	Georgia	Lanier
		Mississippi	Sunflower			Mississippi	Covington	Georgia	Baker	Georgia	Atkinson
		Mississippi	Tallahatchie			Mississippi	Lee	Georgia	Cook	Georgia	Ware
		Mississippi	Washington			Mississippi	Leake	Georgia	Lowndes	Georgia	Pierce
		Mississippi	Yalobusha			Mississippi	Quitman	Georgia	Echols	Georgia	Wayne
		Mississippi	Yazoo			Mississippi	Bolivar	Georgia	Lanier	Georgia	Appling
		Mississippi	Scott			Mississippi	Tallahatchie	Georgia	Berrien	Georgia	Bacon
		Mississippi	Desoto			Mississippi	Tunica	Georgia	Tift	Georgia	Jeff Davis
		Missouri	Pemiscot			Texas	Bailey	Georgia	Worth	Georgia	Coffee
		Tennessee	Lake			Texas	Collingsworth	Georgia	Irwin	Georgia	Irwin
						Texas	Crosby	Georgia	Turner	Georgia	Ben Hill
						Texas	Dawson	Georgia	Crisp	Georgia	Turner
						Texas	Floyd	Georgia	Dooly	Georgia	Tift
						Texas	Gaines	Georgia	Daugherty	Georgia	Clay
						Texas	Hale	Georgia	Calhoun	Georgia	Quitman
						Texas	Hall	Georgia	Clay	Georgia	Randolph
						Texas	Hockley	Georgia	Randolph	Georgia	Terrell
						Texas	Lamb	Georgia	Terrell	Georgia	Lee
						Texas	Lubbock	Georgia	Lee	Georgia	Dougherty
						Texas	Lynn	Louisiana	Cataoula	Georgia	Calhoun
						Texas	Knox	Louisiana	Natchitoches	Georgia	Brooks
						Texas	Terry	Louisiana	Pointe Coupee	Georgia	Worth
						Texas	Wheeler	Louisiana	Red River	Georgia	Wilcox
						Texas	Wilbarger	Louisiana	Tensas	Georgia	Telfair
						Texas	Colorado	Missouri	New Madrid	Georgia	Dodge
						Texas	Matagorda	Missouri	Stoddard	Georgia	Bleckley
						Texas	Wharton	Missouri	Scott	Georgia	Laurens
						Texas	Brazoria	Mississippi	Coahoma	Georgia	Johnson
						Texas	Jackson	Mississippi	Issaquena	Georgia	Webster
								Mississippi	Humphreys	Georgia	Sumter
								Mississippi	Sharkey	Georgia	Wilcox
								Mississippi	Rankin	Georgia	Lowndes
								Mississippi	Yazoo	Georgia	Toombs
								Mississippi	Tallahatchie	Louisiana	Rapides
								Mississippi	Tunica	Louisiana	Tensas
								Mississippi	Leflore	Louisiana	Morehouse
								Mississippi	Washington	Louisiana	West Carroll
								Mississippi	Panola	Louisiana	East Carroll
								Mississippi	Holmes	Louisiana	Richland
								Mississippi	Sunflower	Louisiana	Madison
								Texas	Bailey	Louisiana	Franklin
								Texas	Collingsworth	Louisiana	Grant
								Texas	Crosby	Louisiana	Concordia
								Texas	Dawson	Louisiana	Avoyelles
								Texas	Floyd	Louisiana	Point Coupee
								Texas	Gaines	Louisiana	Catahoula
								Texas	Hale	Missouri	New Madrid
								Texas	Hall	Mississippi	Madison
								Texas	Hockley	Mississippi	Rankin
								Texas	Lamb	Mississippi	Washington
								Texas	Lubbock	Mississippi	Yazoo
								Texas	Lynn	Mississippi	Humphreys
								Texas	Knox	Mississippi	Issaquena
								Texas	Terry	Mississippi	Coahoma
								Texas	Wheeler	Mississippi	Grenada
								Texas	Wilbarger	Mississippi	Lafayette
								Texas	Colorado	Mississippi	Montgomery
								Texas	Matagorda	Mississippi	Yalobusha
								Texas	Wharton	Mississippi	Leflore
								Texas	Brazoria	Mississippi	Carroll
								Texas	Jackson	Mississippi	Oktibbeha
										Mississippi	Tunica
										Mississippi	Forrest
										Mississippi	Perry
										Mississippi	Covington
										Mississippi	Desoto
										Mississippi	Scott
										Mississippi	Calhoun
										Mississippi	Clay
										Mississippi	Noxubee
										Mississippi	Tallahatchi
										Oklahoma	Jackson
										Oklahoma	Tillman
										Tennessee	Carroll
										Tennessee	Tipton
										Texas	Dawson
										Texas	Lubbock
										Texas	Medina
										Texas	Wharton
										Texas	Burleson
										Texas	Fort Bend
										Texas	Williamson
										Texas	Gaines
										Texas	Terry
										Texas	Yoakum
										Texas	Lynn
										Texas	Haskell
										Texas	Collingsworth
										Texas	Donley
										Texas	Wilbarger
										Texas	Hardeman
										Texas	Hall
										Texas	Baylor
										Texas	Childress
										Texas	Hale
										Texas	Swisher
										Texas	Childress
										Texas	Parmer
										Texas	Borden
										Texas	Martin
