# Supplementary material for: Genomics-enabled analysis of the emergent disease cotton bacterial blight
Source: PLoS Genet. 2017 Sep 14;13(9):e1007003. doi: 10.1371/journal.pgen.1007003 (PMC5614658; doi:10.1371/journal.pgen.1007003)
Supplement: S2 Table — (XLSX) [file pgen.1007003.s002.xlsx]

## Sheet: Sheet1
genbank	strain	abbreviation
GCA_000072485	Stenotrophomonas maltophilia K279a	S. maltophilia
GCA_000087965	Xanthomonas albilineans GPE PC73	X. albilineans_1
GCA_000962915	Xanthomonas albilineans strain HVO082	X. albilineans_2
GCA_000962925	Xanthomonas albilineans strain PNG130	X. albilineans_3
GCA_000225915	Xanthomonas axonopodis pv. citrumelo F1 !Xaxon_pvCitrum_F1	X. alfalfa_2
GCA_000488955	Xanthomonas alfalfae subsp. alfalfae CFBP 3836	X. alfalfa_1
GCA_000306055	Xanthomonas arboricola pv. juglandis str. NCPPB 1447	X. arboricola_1
GCA_000355635	Xanthomonas arboricola pv. corylina str. NCCB 100457	X. arboricola_2
GCA_000521365	Xanthomonas arboricola pv. pruni MAFF 301420	X. arboricola_3
GCA_000259445	Xanthomonas axonopodis pv. Glycines str. 12-2	X. axonopodis_1
GCA_000265565	Xanthomonas axonopodis pv. Manihotis (Bart Lab)	X. axonopodis_2
GCA_000007145	Xanthomonas campestris pv. campestris str. ATCC 33913	X. campestris_1
GCA_000012105	Xanthomonas campestris pv. campestris str. 8004	X. campestris_2
GCA_000403575	Xanthomonas campestris pv. campestris str. CN15	X. campestris_3
GCA_000007165	Xanthomonas axonopodis pv. citri str. 306	X. citri_1
GCA_000263335	Xanthomonas citri pv. mangiferaeindicae LMG 941	X. citri_2
GCA_000349225	Xanthomonas citri subsp. citri Aw12879	X. citri_3
GCA_000009165	Xanthomonas campestris pv. Vesicatoria	X. euvesicatoria_1
GCA_000802325	Xanthomonas euvesicatoria strain 66b	X. euvesicatoria_2
GCA_000175135	Xanthomonas fuscans subsp. aurantifolii str. ICPB 11122	X. fuscans_1
GCA_000741885	Xanthomonas fuscans subsp. fuscans strain CFBP4884	X. fuscans_2
GCA_000817715	Xanthomonas fuscans subsp. fuscans strain X621	X. fuscans_3
GCA_000192065	Xanthomonas gardneri ATCC 19865	X. gardneri_1
GCA_000007385	Xanthomonas oryzae pv. oryzae KACC 10331	X. oryzae_1
GCA_000010025	Xanthomonas oryzae pv. oryzae MAFF 311018	X. oryzae_2
GCA_000019585	Xanthomonas oryzae pv. oryzae PXO99A	X. oryzae_3
GCA_000192045	Xanthomonas perforans 91-118	X. perforans_1
GCA_000800665	Xanthomonas perforans strain 4P1S2	X. perforans_2
GCA_000225975	Xanthomonas sacchari NCPPB 4393	X. sacchari_1
GCA_000815185	Xanthomonas sacchari strain R1	X. sacchari_2
GCA_000831625	Xanthomonas sacchari strain LMG 476	X. sacchari_3
GCA_000159795	Xanthomonas vasicola pv. vasculorum NCPPB 702	X. vasicola_1
GCA_000277995	Xanthomonas vasicola pv. vasculorum NCPPB 1326	X. vasicola_2
GCA_000772695	Xanthomonas vasicola strain NCPPB 1241	X. vasicola_3
GCA_000192025	Xanthomonas vesicatoria ATCC 35937	X. vesicatoria_1
GCA_000803145	Xanthomonas vesicatoria strain 53M X	X. vesicatoria_2
GCA_000803155	Xanthomonas vesicatoria strain 15b	X. vesicatoria_3
GCA_000454525	Xanthomonas citri pv. malvacearum X20 !Xcitri_malvX20	Xcm_BF_1
GCA_000454505	Xanthomonas citri pv. malvacearum X18 !Xcitri_malvX18	Xcm_BF_2
GCA_000309925	Xanthomonas axonopodis pv. malvacearum str. GSPB2388 !Xaxon_malv2388	Xcm_SU44
GCA_000309905	Xanthomonas axonopodis pv. malvacearum str. GSPB1386 !Xaxon_malv1386	Xcm_NI86
