# Supplementary material for: Genomics-enabled analysis of the emergent disease cotton bacterial blight
Source: PLoS Genet. 2017 Sep 14;13(9):e1007003. doi: 10.1371/journal.pgen.1007003 (PMC5614658; doi:10.1371/journal.pgen.1007003)
Supplement: S3 Table — (XLSX) [file pgen.1007003.s003.xlsx]

## Sheet: 2009
Variety Name	Percent of US acreage planted	Resistant to CBB (R)/Susceptible to CBB (S)/Unknown
AM 1504 B2RF	0.09	R
CG 3020 B2RF	0	R
DG 2100 B2RF	0.19	R
DP 0920 B2RF	0.93	R
DP 444 BG/RR	1.27	R
DP 454 BG/RR	0.17	R
DP 555 BG/RR	15.98	R
Excess RR	0	R
FM 1735 LLB2	0.07	R
FM 1740 B2F	0.92	R
FM 1845 LLB2	0.08	R
FM 1880 B2F	1.13	R
FM 800 B2R	0.29	R
FM 832	0.33	R
FM 832 LL	0.09	R
FM 840 B2F	0.25	R
FM 9058 F	9.38	R
FM 9060 F	0.21	R
FM 9063 B2F	8.77	R
FM 9068 F	0	R
FM 9160 B2F	0.82	R
FM 9170 B2F	0	R
FM 9180 B2F	4.49	R
FM 955 LLB2	0.22	R
FM 958	3.45	R
FM 958 LL	0.97	R
FM 960 B2	0.92	R
FM 960 B2R	0.85	R
FM 960 BR	0.08	R
FM 960 RR	0	R
FM 966 LL	0.17	R
FM 981 LL	0	R
FM 988 LLB2	0.05	R
FM 989	0.13	R
FM 989 RR	0	R
FM 991 RR	0	R
Marathon B2RF	0.07	R
NG 1572 RF	0.14	R
NG 2448 R	0.12	R
NG 3273 B2RF	0	R
NG 3348 B2RF	0.65	R
NG 3410 RF	0.22	R
PHY 375 WRF	4.61	R
ST 5288 B2F	0.2	R
ST 5599 BR	0	R
Summit B2RF	0	R
Xpress	0	R
Xpress RR	0.26	R
AFD 5064 F	0	S
AFD 5065 B2F	0.32	S
AM 1532 B2RF	1.16	S
AM 1550 B2RF	0.44	S
Apex B2RF	0.18	S
Arid B2RF	0.08	S
Atlas	0.06	S
Atlas RR	0.28	S
CG 3035 RF	0	S
CG 3220 B2RF	0.09	S
CG 3520 B2RF	0	S
CG 4020 B2RF	0	S
DG 2242 B2RF	0	S
DG 2520 B2RF	0.28	S
DG 2570 B2RF	0.76	S
DP 0912 B2RF	2.36	S
DP 0935 B2RF	3.18	S
DP 0949 B2RF	1.24	S
DP 104 B2RF	0.55	S
DP 121 RF	0.11	S
DP 141 B2RF	0.28	S
DP 161 B2RF	1.2	S
DP 164 B2RF	3.2	S
DP 167 RF	0	S
DP 174 RF	1.84	S
DP 445 BG/RR	1.24	S
DP 455 BG/RR	0.38	S
DP 515 BG/RR	0.32	S
Epic RF	0.06	S
Magnum RR	0	S
NG 1551 RF	0.2	S
NG 1553 R	0.08	S
NG 1556 RF	0	S
NG 3550 RF	0	S
Patriot RF	0.17	S
Patriot RR	0.13	S
PHY 315 RF	0	S
PHY 425 RF	0.05	S
PHY 440 W	0.08	S
PHY 480 WR	0.14	S
PHY 485 WRF	0.94	S
PHY 725 RF Acala	0.35	S
PHY 745 WRF Acala	0	S
ST 4288 B2F	0.09	S
ST 4357 B2RF	0.18	S
ST 4427 B2RF	1.12	S
ST 4498 B2RF	2.38	S
ST 4554 B2RF	3.89	S
ST 4664 RF	0.41	S
ST 5458 B2F	2.75	S
Top-Pick	0	S
141	0	U
263	0	U
1203	0	U
7139	0.05	U
Acala Daytona RF	0	U
Acala Ultima RF	0	U
AFD 3070 F	0.05	U
AFD 3074 F	0	U
AM 1533 B2RF	0	U
DG 2490 B2RF	0	U
DP 0924 B2RF	3.34	U
DP 143 B2RF	0.33	U
DP 147 RF	0.78	U
DP 434 RR	0.18	U
DP 449 BG/RR	0.22	U
DP 491	0	U
FM 835 LLB2	0.14	U
MISC	0.9	U
PHY 370 WR	0.73	U
PHY 72 Acala	0.09	U
PHY 755 WRF Acala	0.12	U
ST 4575 BR	0.08	U
ST 5327 B2RF	0.42	U

## Sheet: 2010
Variety Name	Percent of US acreage planted	Resistant to CBB (R)/Susceptible to CBB (S)/Unknown
AM 1504 B2RF	0.001	R
DP 0920 B2RF	0.007	R
DP 1032 B2RF	0.004	R
DP 444 BG/RR	0.001	R
DP 454 BG/RR	0.002	R
DP 555 BG/RR	0.043	R
FM 1735 LLB2	0.003	R
FM 1740 B2F	0.041	R
FM 1845 LLB2	0.008	R
FM 1880 B2F	0.003	R
FM 832	0.012	R
FM 832 LL	0.003	R
FM 840 B2F	0.005	R
FM 9058 F	0.104	R
FM 9063 B2F	0.047	R
FM 9160 B2F	0.055	R
FM 9170 B2F	0.028	R
FM 9180 B2F	0.037	R
FM 955 LLB2	0.002	R
FM 958	0.013	R
FM 958 LL	0.007	R
FM 960 B2	0.01	R
FM 989	0.001	R
Marathon B2RF	0	R
NG 1572 RF	0.002	R
NG 2448 R	0	R
NG 3273 B2RF	0.001	R
NG 3348 B2RF	0.022	R
NG 3410 RF	0.012	R
PHY 375 WRF	0.079	R
ST 5288 B2F	0.02	R
Summit B2RF	0	R
Xpress	0	R
Xpress RR	0	R
AM 1532 B2RF	0.017	S
AM 1550 B2RF	0.004	S
Apex B2RF	0.005	S
Arid B2RF	0.001	S
Atlas RR	0.001	S
CG 3035 RF	0.001	S
CG 3220 B2RF	0.002	S
CG 3520 B2RF	0.001	S
CG 4020 B2RF	0	S
DG 2520 B2RF	0.004	S
DG 2570 B2RF	0.01	S
DP 0912 B2RF	0.037	S
DP 0935 B2RF	0.027	S
DP 0949 B2RF	0.032	S
DP 1028 B2RF	0.002	S
DP 1034 B2RF	0.003	S
DP 104 B2RF	0.006	S
DP 1044 B2RF	0.011	S
DP 1048 B2RF	0.012	S
DP 1050 B2RF	0.01	S
DP 121 RF	0.001	S
DP 141 B2RF	0.004	S
DP 161 B2RF	0.009	S
DP 164 B2RF	0.014	S
DP 167 RF	0.002	S
DP 174 RF	0.005	S
DP 432 RR	0	S
DP 445 BG/RR	0.001	S
DP 455 BG/RR	0.001	S
DP 515 BG/RR	0.001	S
Epic RF	0.013	S
FM 1773 LLB2	0.001	S
NG 1551 RF	0.002	S
NG 1556 RF	0	S
NG 2549 B2RF	0	S
NG 3550 RF	0	S
Orbit RF	0	S
Patriot RF	0.003	S
PHY 315 RF	0.001	S
PHY 367 WRF	0.001	S
PHY 425 RF	0	S
PHY 440 W	0.004	S
PHY 480 WR	0.003	S
PHY 485 WRF	0.007	S
PHY 565 WRF	0.006	S
PHY 725 RF Acala	0.004	S
PHY 745 WRF Acala	0	S
ST 4288 B2F	0.026	S
ST 4427 B2RF	0.01	S
ST 4498 B2RF	0.011	S
ST 4554 B2RF	0.019	S
ST 5458 B2F	0.024	S
Top-Pick	0.001	S
257	0	U
1203	0.002	U
Acala Daytona RF	0.002	U
Acala NEMX HY	0	U
AM 1533 B2RF	0.002	U
CG 3020 B2RF	0.002	U
CT 210	0	U
CT 212	0	U
CT 310	0	U
CT Linwood	0	U
DG 2100 B2RF	0	U
DG 2400 RF	0	U
DG 2490 B2RF	0	U
DP 0924 B2RF	0.016	U
DP 143 B2RF	0.002	U
DP 147 RF	0.002	U
DP 449 BG/RR	0	U
DP 491	0.001	U
Excess RR	0	U
FM 835 LLB2	0.006	U
FM 9103 GT	0	U
MISC.	0.008	U
PHY 370 WR	0.013	U
PHY 525 RF	0	U
PHY 72 Acala	0.001	U
PHY 755 WRF Acala	0.003	U
ST 5327 B2RF	0.002	U

## Sheet: 2011
Variety Name	Percent of US acreage planted	Resistant to CBB (R)/Susceptible to CBB (S)/Unknown
AM 1504 B2RF	0.06	R
CG 3020 B2RF	0.05	R
DG 2100 B2RF	0.13	R
DP 0920 B2RF	1.02	R
DP 1032 B2RF	1.2	R
DP 1133 B2RF	0.68	R
DP 444 BG/RR	0.05	R
DP 454 BG/RR	0.02	R
DP 555 BG/RR	0.01	R
FM 1735 LLB2	0.1	R
FM 1740 B2F	7.23	R
FM 1845 LLB2	1.04	R
FM 1880 B2F	0.18	R
FM 832 LL	0.34	R
FM 840 B2F	0.35	R
FM 9058 F	2.01	R
FM 9063 B2F	2.67	R
FM 9101 GT	0.05	R
FM 9160 B2F	2.43	R
FM 9170 B2F	6	R
FM 9180 B2F	1.63	R
FM 955 LLB2	0.01	R
FM 958	0.34	R
FM 958 LL	0.08	R
FM 960 B2	0.1	R
Marathon B2RF	0.02	R
NG 2448 R	0.01	R
NG 3273 B2RF	0.01	R
NG 3348 B2RF	1.84	R
NG 3410 RF	1.43	R
NG 4010 B2RF	1.39	R
NG 4012 B2RF	2.97	R
NG 4111 RF	1.74	R
PHY 375 WRF	10.67	R
ST 5288 B2F	2.38	R
Summit B2RF	0.01	R
Xpress	0	R
Xpress RR	0.01	R
81220 B2RF	0.01	S
81227 B2RF	0.01	S
AM 1532 B2RF	1.07	S
AM 1550 B2RF	0.29	S
Apex B2RF	0.16	S
Arid B2RF	0.01	S
Atlas	0.01	S
Atlas RR	0.01	S
CG 3156B2RF	0.01	S
CG 3220 B2RF	0.26	S
CG 3520 B2RF	0.02	S
CG 4020 B2RF	0.01	S
DG 2520 B2RF	0.3	S
DG 2570 B2RF	1.71	S
DP 0912 B2RF	7.04	S
DP 0935 B2RF	1.43	S
DP 0949 B2RF	0.45	S
DP 1028 B2RF	0.87	S
DP 1034 B2RF	1.48	S
DP 104 B2RF	0.34	S
DP 1044 B2RF	5.47	S
DP 1048 B2RF	3.2	S
DP 1050 B2RF	3.89	S
DP 1137 B2RF	1.11	S
DP 121 RF	0.15	S
DP 161 B2RF	0.25	S
DP 164 B2RF	0.88	S
DP 174 RF	0.16	S
DP 455 BG/RR	0.03	S
DP 515 BG/RR	0.03	S
Epic RF	0.58	S
FM 1773 LLB2	0.25	S
NG 1551 RF	0.03	S
NG 2549 B2RF	0.02	S
NG 3550 RF	0	S
Orbit RF	0.02	S
Patriot RF	0.03	S
PHY 315 RF	0.01	S
PHY 367 WRF	2.23	S
PHY 425 RF	0.02	S
PHY 440 W	0.28	S
PHY 485 WRF	0.18	S
PHY 499 WRF	0.25	S
PHY 565 WRF	2.09	S
PHY 569 WRF	0.05	S
PHY 725 RF Acala	0.57	S
ST 4145LLB2	0.1	S
ST 4288 B2F	1.95	S
ST 4427 B2RF	0.24	S
ST 4498 B2RF	0.3	S
ST 4554 B2RF	0.65	S
ST 5458 B2RF	4.16	S
Top‐Pick	0.06	S
141	0.02	U
257	0.04	U
1203	0.06	U
1492	0.01	U
A 102	0	U
Acala Daytona RF	0.2	U
AM 1511 B2RF	0.08	U
AM 1533 B2RF	0.01	U
CG 3006 B2RF	0	U
CT 212	0.01	U
DG 2400 RF	0.01	U
DG 2450 B2RF	0.08	U
DG 2490 B2RF	0.02	U
DP 0924 B2RF	0.81	U
DP 147 RF	0.03	U
DP 449 BG/RR	0.05	U
FM 835 LLB2	0.76	U
FM 9103 GT	1.18	U
LA 122	0	U
Misc.	1.21	U
PHY 370 WR	0.07	U
PHY 72 Acala	0.09	U
PHY 755 WRF Acala	0.2	U
ST 5327 B2RF	0.09	U

## Sheet: 2012
Variety Name	Percent of US acreage planted	Resistant to CBB (R)/Susceptible to CBB (S)/Unknown
CG 3787 B2RF	0.12	R
DG 2100 B2RF	0.13	R
DP 0920 B2RF	0.39	R
DP 1032 B2RF	0.34	R
DP 1133 B2RF	1.07	R
FM 1740 B2F	4.11	R
FM 1845 LLB2	1.39	R
FM 1880 B2F	0.02	R
FM 2011 GT	1.18	R
FM 2484 B2F	3.48	R
FM 2989 GLB2	0.74	R
FM 8270 GLB2	0.13	R
FM 832	0.13	R
FM 832 LL	0.04	R
FM 840 B2F	0.32	R
FM 9058 F	0.58	R
FM 9063 B2F	1.94	R
FM 9101 GT	0.19	R
FM 9160 B2F	0.89	R
FM 9170 B2F	4.7	R
FM 9180 B2F	1.45	R
FM 9250 GL	0.21	R
FM 958	0.05	R
FM 958 LL	0.84	R
NG 1572 RF	0.37	R
NG 2051 B2RF	0.05	R
NG 3348 B2RF	1.63	R
NG 3410 RF	0.94	R
NG 4010 B2RF	0.45	R
NG 4012 B2RF	3.01	R
NG 4111 RF	1.77	R
Nitro‐44 B2RF (81144)	0.21	R
PHY 375 WRF	5.44	R
ST 5288 B2F	2.11	R
AM 1532 B2RF	1.41	S
AM 1550 B2RF	0.5	S
Apex B2RF	0.11	S
Arid B2RF	0.08	S
Atlas	0.01	S
CG 3035 RF	0	S
CG 3220 B2RF	0.04	S
CG 3520 B2RF	0.03	S
DG 2520 B2RF	0.19	S
DG 2570 B2RF	1.96	S
Dinero B2RF (81220)	0.06	S
DP 0912 B2RF	4.28	S
DP 0924 B2RF	0.37	S
DP 0935 B2RF	0.66	S
DP 0949 B2RF	0.23	S
DP 1028 B2RF	0.69	S
DP 1034 B2RF	1.19	S
DP 1044 B2RF	7.16	S
DP 1048 B2RF	2.92	S
DP 1050 B2RF	3.75	S
DP 1137 B2RF	1.43	S
DP 121 RF	0.03	S
DP 1212 B2RF	0.27	S
DP 1219 B2RF	1.45	S
DP 1252 B2RF	0.7	S
DP 164 B2RF	0.6	S
DP 174 RF	0.4	S
Edge B2RF (81227)	0.12	S
Epic RF	3.17	S
FM 1773 LLB2	0.1	S
FM 1944 GLB2	0.85	S
NG 1551 RF	0.16	S
NG 2549 B2RF	0.13	S
Patriot + RF	0.73	S
PHY 315 RF	0.04	S
PHY 367 WRF	1.71	S
PHY 440 W	0.34	S
PHY 485 WRF	0.1	S
PHY 499 WRF	9.65	S
PHY 565 WRF	0.52	S
PHY 725 RF	0.44	S
ST 4145 LLB2	2.74	S
ST 4288 B2F	0.4	S
ST 4498 B2RF	0.35	S
ST 5458 B2RF	3.86	S
Top‐Pick	0.07	S
141	0.12	U
257	0.05	U
7A21	0.03	U
A102	0.02	U
Acala Daytona RF	0.29	U
AM 1511 B2RF	0.78	U
CT 110	0	U
DG 2400 RF	0.02	U
DG 2450 B2RF	0.09	U
DG 2595 B2RF	0.01	U
DP 104 B2RF	0.21	U
DP 491	0	U
FM 835 LLB2	0.23	U
FM 9103 GT	0.57	U
LA122	0.03	U
Misc.	0.4	U
PHY 72	0.05	U
PHY 755 WRF	0.11	U
Rapid B2RF	0.01	U
ST 5445 LLB2	0.54	U

## Sheet: 2013
Variety Name	Percent of US acreage planted	Resistant to CBB (R)/Susceptible to CBB (S)/Unknown
CG 3787 B2RF	0	R
DP 0920 B2RF	0.17	R
DP 1032 B2RF	0.28	R
DP 1133 B2RF	0.67	R
DP 1359 B2RF	0.93	R
FM 1740 B2F	3	R
FM 1845 LLB2	0.74	R
FM 2011 GT	2.79	R
FM 2484 B2F	4.07	R
FM 2989 GLB2	2.84	R
FM 8270 GLB2	0.03	R
FM 832	0	R
FM 832 LL	0.03	R
FM 9058 F	0.18	R
FM 9063 B2F	3.01	R
FM 9101 GT	0.12	R
FM 9160 B2F	0.4	R
FM 9170 B2F	0.37	R
FM 9180 B2F	1.39	R
FM 9250 GL	2.34	R
FM 958	0.09	R
NG 1572 RF	0.42	R
NG 2051 B2RF	0.14	R
NG 3348 B2RF	1.87	R
NG 3410 RF	0.01	R
NG 4010 B2RF	0.76	R
NG 4012 B2RF	1.51	R
NG 4111 RF	3.62	R
Nitro‐44 B2RF	0.14	R
PHY 339 WRF	0.05	R
PHY 375 WRF	3.84	R
PHY 575 WRF	0.35	R
ST 5288 B2F	1.3	R
ST 6448 GLB2	0.92	R
Xpress	0.01	R
AM 1532 B2RF	0.73	S
AM 1550 B2RF	0.15	S
Apex B2RF	0	S
Arid B2RF	0.06	S
CG 3220 B2RF	0.02	S
CG 3520 B2RF	0	S
DG 2520 B2RF	0.41	S
DG 2570 B2RF	1.92	S
Dinero B2RF	0.01	S
DP 0912 B2RF	2.87	S
DP 0935 B2RF	0	S
DP 0949 B2RF	0.08	S
DP 1028 B2RF	0.69	S
DP 1034 B2RF	0.76	S
DP 1044 B2RF	8.57	S
DP 1048 B2RF	1.62	S
DP 1050 B2RF	3.71	S
DP 1137 B2RF	2.67	S
DP 1212 B2RF	0.99	S
DP 1219 B2RF	3.24	S
DP 1252 B2RF	4.27	S
DP 1311 B2RF	0.21	S
DP 1321 B2RF	0.7	S
DP 164 B2RF	0.04	S
DP 174 RF	0.19	S
Edge B2RF	0.04	S
Epic RF	1.13	S
FM 1773 LLB2	0.02	S
FM 1944 GLB2	3.01	S
NG 1511 B2RF	3.11	S
NG 1551 RF	0.15	S
NG 5315 B2RF	0.01	S
PHY 367 WRF	1.91	S
PHY 440 W	0.19	S
PHY 499 WRF	9.39	S
PHY 565 WRF	0.15	S
PHY 725 RF	0.33	S
ST 4145 LLB2	0.98	S
ST 4288 B2F	0.27	S
ST 4498 B2RF	0.27	S
ST 4946 GLB2	0.53	S
ST 5458 B2F	3	S
Top‐Pick	0.01	S
141	0.01	U
1203	0.01	U
A102	0	U
Acala Daytona RF	0.26	U
AM UA48	0.01	U
DG 2285 B2RF	0	U
DG 2400 RF	0.01	U
DG 2450 B2RF	0.11	U
DG 2595 B2RF	0.14	U
DP 0924 B2RF	0.33	U
DP 104 B2RF	0.09	U
FM 835 LLB2	0.01	U
FM 9103 GT	0.03	U
Misc.	0.61	U
PHY 72	0.04	U
PHY 755 WRF	0.07	U
ST 5445 LLB2	0.28	U

## Sheet: 2014
Variety Name	Percent of US acreage planted	Resistant to CBB (R)/Susceptible to CBB (S)/Unknown
257	0.01	U
1203	0.01	U
7A21	0	U
Acala Daytona RF	0.17	U
AM 1532 B2RF	0.64	S
AM 1550 B2RF	0.18	S
AM UA48	0.34	U
Apex B2RF	0.02	S
CG 3220 B2RF	0.09	S
CG 3787 B2RF	0.3	R
CT 110	0.01	U
CT 210	0	U
DG 2285 B2RF	0.78	U
DG 2450 B2RF	0.76	U
DG 2570 B2RF	2.58	S
DG 2610 B2RF	0	U
DP 0912 B2RF	2.15	S
DP 1028 B2RF	0.47	S
DP 1034 B2RF	0.35	S
DP 1044 B2RF	6.67	S
DP 1050 B2RF	3.42	S
DP 1133 B2RF	0.64	R
DP 1137 B2RF	2.56	S
DP 1212 B2RF	1.32	S
DP 1219 B2RF	2.95	S
DP 1252 B2RF	3.93	S
DP 1311 B2RF	0.33	S
DP 1321 B2RF	2.69	S
DP 1359 B2RF	1.19	R
DP 1410 B2RF	0.07	R
DP 1441 RF	0.05	S
DP 1454NR B2RF	1.07	S
Edge B2RF	1.15	S
Epic RF	1	S
Excess	0	R
FM 1320 GL	0	S
FM 1740 B2F	1.26	R
FM 1830 GLT	0.17	R
FM 1845 LLB2	0.69	R
FM 1944 GLB2	6.04	S
FM 2011 GT	2.71	R
FM 2322 GL	0	S
FM 2334 GLT	0.52	R
FM 2484 B2F	4.38	R
FM 2989 GLB2	1.76	R
FM 8270 GLB2	0.66	R
FM 832	0.11	R
FM 835 LLB2	0.19	U
FM 9063 B2F	0.97	R
FM 9170 B2F	0.23	R
FM 9180 B2F	1.23	R
FM 9250 GL	1.57	R
Misc.	0.59	U
NG 1511 B2RF	4.14	S
NG 1551 RF	0.18	S
NG 1572 RF	0.24	R
NG 2051 B2RF	1.28	R
NG 2549 B2RF	0.62	S
NG 3306 B2RF	0.16	S
NG 3348 B2RF	1.03	R
NG 4010 B2RF	0.31	R
NG 4012 B2RF	0.87	R
NG 4111 RF	2.29	R
NG 5315 B2RF	0	S
Nitro-44 B2RF	0.18	R
PHY 222 WRF	0	S
PHY 333 WRF	0.45	S
PHY 339 WRF	1.07	R
PHY 367 WRF	0.34	S
PHY 375 WRF	2.07	R
PHY 417 WRF	0.91	S
PHY 427 WRF	0.5	S
PHY 440 W	0.06	S
PHY 495 W3RF	0	S
PHY 499 WRF	9.25	S
PHY 575 WRF	0.28	R
PHY 599 WRF	0.12	U
PHY 72	0	U
PHY 725 RF	0.17	S
PHY 755 WRF	0.09	U
ST 4145 LLB2	0.11	S
ST 4288 B2F	0.03	S
ST 4498 B2RF	0.21	S
ST 4747 GLB2	0.34	S
ST 4946 GLB2	6.7	S
ST 5032 GLT	0.1	S
ST 5288 B2F	0.41	R
ST 5289 GLT	0.6	R
ST 5445 LLB2	0.01	U
ST 5458 B2F	0.5	S
ST 5458 B2RF	0.35	U
ST 6448 GLB2	3.02	R
Xpress	0.02	R

## Sheet: 2015
Variety Name	Percent of US acreage planted	Resistant to CBB (R)/Susceptible to CBB (S)/Unknown
1203	0	U
AM 1532 B2RF	0.03	S
AM 1550 B2RF	0.07	S
AM UA48	0	U
Apex B2RF	0.02	S
CG 3156 B2RF	0.03	S
CG 3475 B2XF	0.05	S
CG 3787 B2RF	0.26	R
CG 3885 B2XF	0.08	S
CT 210	0.01	U
DG 2285 B2RF	0.16	U
DG 2355 B2RF	0.62	U
DG 2450 B2RF	0.02	U
DG 2570 B2RF	2.79	S
DG 2595 B2RF	0.98	U
DG 2610 B2RF	0	U
DG 3385 B2XF	0.28	S
DP 1028 B2RF	0.14	S
DP 1034 B2RF	0.24	S
DP 1044 B2RF	5.62	S
DP 1050 B2RF	1.92	S
DP 1133 B2RF	0.81	R
DP 1137 B2RF	1.59	S
DP 1212 B2RF	0.48	S
DP 1219 B2RF	3.7	S
DP 1252 B2RF	3.35	S
DP 1311 B2RF	0.05	S
DP 1321 B2RF	1.42	S
DP 1359 B2RF	0.89	R
DP 1410 B2RF	0.57	R
DP 1441 RF	0	S
DP 1454 NR B2RF	0.3	S
DP 1518 B2XF	1.4	R
DP 1522 B2XF	1.6	S
DP 1538 B2XF	1.88	S
DP 1549 B2XF	0.74	S
DP 1553 B2XF	1.97	S
DP 1555 B2RF	0.64	S
DP 1558NR B2RF	0.26	S
DP 912 B2RF	1.57	S
Edge B2RF	0.7	S
Epic RF	1.53	S
FM 1320 GL	0.05	S
FM 1830 GLT	0.95	R
FM 1900 GLT	0.55	R
FM 1944 GLB2	2.92	S
FM 2007 GLT	0.66	R
FM 2011 GT	4.72	R
FM 2322 GL	0.12	S
FM 2334 GLT	2.82	R
FM 2484 B2F	4.3	R
FM 2989 GLB2	0.49	R
FM 8270 GLB2	0.04	R
FM 832	0.15	R
FM 9180 B2F	0.02	R
FM 9250 GL	3.82	R
LA122	0	U
MISC	1.05	U
NG 1511 B2RF	3.22	S
NG 1551 RF	0.01	S
NG 1572 RF	0.01	R
NG 3306 B2RF	0.7	S
NG 3348 B2RF	0.06	R
NG 3405 B2XF	0.16	S
NG 3406 B2XF	0.61	S
NG 4010 B2RF	0.7	R
NG 4012 B2RF	0.01	R
NG 4111 RF	0.72	R
NG 5007 B2XF	0.1	S
NG 5315 B2RF	0.01	S
Nitro‐44 B2RF	0.02	R
PHY 222 WRF	0.06	S
PHY 333 WRF	5.02	S
PHY 339 WRF	1.08	R
PHY 367 WRF	0.22	S
PHY 375 WRF	0.89	R
PHY 417 WRF	0.51	S
PHY 427 WRF	0.1	S
PHY 495 W3RF	0.48	S
PHY 499 WRF	6.07	S
PHY 575 WRF	0.54	R
PHY 599 WRF	0.11	U
PHY 725 RF	0.15	S
PHY 755 WRF	0.05	U
ST 4747 GLB2	4.18	S
ST 4946 GLB2	10.92	S
ST 5032 GLT	0.17	S
ST 5115 GLT	0.26	R
ST 5289 GLT	0.14	R
ST 6182 GLT	0.13	S
ST 6448 GLB2	1.14	R
UA 222	0.01	U

## Sheet: 2016
Variety Name	Percent of US acreage planted	Resistant to CBB (R)/Susceptible to CBB (S)/Unknown
ATX NITRO44 B2RF	0.01	R
DG 2615 B2RF	0.09	R
DG 3445 B2XF	0.1	R
DG 3544 B2XF	0.01	R
NG 1572 RF	0.04	R
NG 3500 XF	1.38	R
NG 4111 RF	0.51	R
NG 4545 B2XF	1.67	R
FM 832	0.08	R
FM 1830 GLT	2.47	R
FM 1900 GLT	0.16	R
FM 1911 GLT	0.17	R
FM 2007 GLT	1.27	R
FM 2011 GT	4.97	R
FM 2334 GLT	2.04	R
FM 2484 B2F	1.36	R
FM 9250 GL	0.92	R
ST 5115 GLT	0.12	R
ST 5289 GLT	0.05	R
ST 6448 GLB2	0.39	R
CG 3787 B2RF	0.13	R
DP 1133 B2RF	0.14	R
DP 1359 B2RF	0.17	R
DP 1518 B2XF	3	R
DP 1639 B2XF	0.56	R
DP 1646 B2XF	2.95	R
PHY 223 WRF	0.01	R
PHY 243 WRF	0.04	R
PHY 339 WRF	0.26	R
PHY 490 W3FE	0.11	R
ATX EPIC RF	0.36	S
DG 2570 B2RF	1.52	S
DG 3109 B2XF	0.01	S
DG 3385 B2XF	3.08	S
AM 1532 B2RF	0.05	S
AM 1550 B2RF	0	S
NG 1511 B2RF	1.54	S
NG 1551 RF	0.28	S
NG 3306 B2RF	2.45	S
NG 3405 B2XF	0.78	S
NG 3406 B2XF	11.95	S
NG 3517 B2XF	1.07	S
NG 3522 B2XF	0.12	S
NG 5007 B2XF	0.25	S
FM 1320 GL	0.25	S
FM 1944 GLB2	0.97	S
FM 2322 GL	1.39	S
ST 4747 GLB2	0.71	S
ST 4848 GTL	0.27	S
ST 4946 GLB2	4.68	S
ST 4949 GTL	1.61	S
ST 5032 GLT	0.13	S
ST 6182 GLT	0.82	S
CG 3475 B2XF	0.04	S
CG 3885 B2XF	0.31	S
DP 912 B2RF	0.11	S
DP 1028 B2RF	0.01	S
DP 1034 B2RF	0.1	S
DP 1044 B2RF	1.97	S
DP 1050 B2RF	0.59	S
DP 1137 B2RF	0.37	S
DP 1212 B2RF	0.06	S
DP 1219 B2RF	1.77	S
DP 1252 B2RF	1.66	S
DP 1311 B2RF	0.01	S
DP 1321 B2RF	0.7	S
DP 1454NR B2RF	0.01	S
DP 1522 B2XF	5.57	S
DP 1538 B2XF	4.73	S
DP 1549 B2XF	1.83	S
DP 1553 B2XF	3.19	S
DP 1555 B2RF	1.93	S
DP 1558NR B2RF	0.48	S
DP 1612 B2XF	0.2	S
DP 1614 B2XF	0.47	S
PHY 222 WRF	0.04	S
PHY 308 WRF	0.08	S
PHY 312 WRF	0.8	S
PHY 333 WRF	5.88	S
PHY 417 WRF	0.15	S
PHY 427 WRF	0.01	S
PHY 444 WRF	2.58	S
PHY 487 WRF	0.05	S
PHY 495 W3RF	0.54	S
PHY 499 WRF	1.99	S
PHY 725 RF	0.06	S
ATX 7A21	0.09	U
ATX LA122	0.11	U
DG 2285 B2RF	0.07	U
DG 2355 B2RF	0.07	U
DG 2414 RF	0.24	U
DG 2595 B2RF	0.02	U
DG 2610 B2RF	0.05	U
DG 3526 B2XF	0.08	U
DG 3645 B2XF	0	U
DG 3757 B2XF	0.04	U
AM UA48	0.37	U
FM Acala Daytona RF	0.16	U
PHY 552 WRF	0.08	U
PHY 755 WRF	0.08	U
PHY 764 WRF	0.12	U
MISC	0.6	U

## Sheet: Totals
Sum	Resistant	Susceptible	Unknown
2009	58.57	32.57	7.43
2010	57.3	36	6.2
2011	50.26	44.73	5.03
2012	40.42	56	3.56
2013	38.39	58.41	2.01
2014	32.13	64.43	3.43
2015	28.02	68.96	3.01
2016	25.18	72.58	2.18
